# Supplementary material for: One-Step Fabrication of Hot-Water-Repellent Surfaces
Source: Biomimetics (Basel). 2022 Jun 4;7(2):72. doi: 10.3390/biomimetics7020072 (PMC9221071; doi:10.3390/biomimetics7020072)
Supplement: Supplementary file 1 [file biomimetics-07-00072-s001.zip]

Archive with 6 entries (6 files):
- biomimetics-1720369-supplementary.pdf
- Movie S1.mov
- Movie S2.mov
- Movie S3.mov
- Movie S4.mov
- Movie S5.mov
